# Supplementary material for: Novel Quercetin Derivative of 3,7-Dioleylquercetin Shows Less Toxicity and Highly Potent Tyrosinase Inhibition Activity
Source: Int J Mol Sci. 2021 Apr 20;22(8):4264. doi: 10.3390/ijms22084264 (PMC8072539; doi:10.3390/ijms22084264)
Supplement: Supplementary file 1 [file ijms-22-04264-s001.zip]

Archive with 1 entries (1 files):
- ijms-1151681-supplementary.pdf
